# Supplementary material for: Posturographic characteristics of the standing posture and the effects of the treatment of obesity on obese young women
Source: PLoS One. 2019 Sep 4;14(9):e0220962. doi: 10.1371/journal.pone.0220962 (PMC6726190; doi:10.1371/journal.pone.0220962)
Supplement: S1 Dataset — (XLSX) [file pone.0220962.s001.xlsx]

## Sheet: Data
participant	group	height	mass1	mass2	BMI1	BMI2	Fat%1	Fat[kg]1	Fat%2	Fat[kg]2	waist1	waist2	hip1	hip2	delta mass kg	delta mass %	delta waist	delta hip	1P Range_AP	1P Range_ML	1PV_maxAP	1PV_avg*AP	1PV_maxML	1PV_avg*ML	1PV_max	1PV_avg	1PORange_AP	1PORange_ML	1POV_maxAP	1POV_avg*AP	1POV_maxML	1POV_avg*ML	1POV_max	1POV_avg	2PRange_AP	2PRange_ML	2PV_maxAP	2PV_avg*AP	2PV_maxML	2PV_avg*ML	2PV_max	2PV_avg	2PORange_AP	2PORange_ML	2POV_maxAP	2POV_avg*AP	2POV_maxML	2POV_avg*ML	2POV_max
1	1	167	112.5	87.9	40.3	31.5	48.7	54.8	37.4	32.9	107	94	145	122	-24.6	-22	-13	-23	28.3451	18.222	32.847	7.89507	24.5877	6.49346	34.2743	10.4036	41.3177	16.5761	30.4796	7.33885	21.8491	5.52824	32.6066	9.70396	49.7721	26.323	79.2078	13.344	30.5124	7.94817	81.4382	15.5388	23.6404	20.0122	48.9481	11.567	25.9622	6.93494	50.6753
2	1	163	82.3	64.9	31	24.4	41.4	34.1	30.4	19.7	94	81	113	99	-17.4	-21	-13	-14	17.4977	17.6649	22.2532	6.47239	34.2101	7.70416	34.2557	10.204	11.8319	24.7528	23.8712	4.44295	26.5783	7.13012	28.6335	8.57607	20.6748	26.6621	46.0859	8.82505	70.9763	9.83496	76.2198	14.4563	19.697	27.0099	44.3042	9.95226	44.2443	10.9601	85.2244
3	1	165	90.4	72.3	34.9	26.6	45.5	41.1	35.3	25.5	104	84	124	105	-18.1	-20	-20	-19	16.0129	6.89806	23.7021	5.34694	14.7383	3.51526	27.4276	6.81199	13.1251	15.7114	21.9127	4.75651	21.4705	5.26455	29.1091	7.39635	13.8738	11.2498	37.7052	6.97794	23.3021	4.1586	37.9396	8.64344	12.9585	17.6432	36.0095	6.24158	30.2017	6.98528	50.4288
4	1	168	113.1	93.6	40.1	33.2	46.2	52.3	36.5	34.2	106	91	133	120	-19.5	-17	-15	-13	27.5569	20.8109	51.1951	9.98722	34.8036	5.32346	51.8133	12.277	14.7139	15.668	31.0877	6.11	21.2287	6.0924	34.3898	9.29192	19.7208	11.6674	53.6188	10.4976	16.061	6.2316	53.6969	12.4887	20.5076	14.0043	36.8322	8.59392	19.0096	6.11012	41.0631
5	1	158	95.6	79.2	38.3	31.7	44.4	42.5	35.2	27.9	113	101	122	114	-16.4	-17	-12	-8	18.4467	8.01167	40.6296	7.69656	17.6312	4.69174	43.666	9.82476	15.9293	11.2409	41.7682	7.18173	14.9979	3.72098	42.1105	8.74774	19.6982	10.1159	49.9164	10.03	28.0646	6.07441	50.8339	12.5938	23.5124	6.64131	45.4539	8.94115	14.2554	4.25098	47.7435
6	1	169	115.1	98.9	40.3	34.6	49.3	56.7	43.9	43.4	104	97	129	118	-16.2	-14	-7	-11	12.1762	14.9073	19.5941	5.50028	36.3965	5.04979	52.5741	7.76319	23.0557	15.3342	37.7224	9.18994	38.5919	9.18649	56.0462	13.6842	19.1471	24.1753	30.1292	7.12386	39.5151	6.91454	39.7596	10.2562	39.0226	23.4433	62.237	12.3669	66.4219	12.2809	78.8421
7	1	168	107.1	93.3	37.9	33.1	47.8	51.2	41.8	39	122	99	134	122	-13.8	-13	-23	-12	11.6552	4.67856	26.1822	5.35967	17.1963	3.59509	27.9444	6.77731	21.3872	9.59549	26.4764	5.76565	18.3043	5.18612	26.5221	7.74448	21.3043	6.80754	31.0366	8.52791	16.4037	4.67031	46.8807	10.0139	24.7251	10.7622	33.6443	7.55902	18.6434	5.49265	35.0594
8	1	160	113.3	98.7	44.3	38.6	50	56.7	44.9	44.3	115	106	148	137	-14.6	-13	-9	-11	20.8079	6.6152	39.598	11.2717	17.3357	5.20489	54.7171	12.8524	25.0097	7.34097	32.3364	9.50088	20.6065	3.49304	39.6892	10.608	29.0912	12.485	54.7645	12.6915	22.069	4.94896	55.0304	14.45	21.1251	6.42386	69.8222	8.91412	29.1579	4.22452	73.7739
9	1	162	113.5	99.2	43.2	37.8	47.6	57	47.8	47.5	110	97	137	126	-14.3	-13	-13	-11	9.81958	13.0258	17.062	4.83024	17.5078	5.22111	24.5882	7.49826	11.191	13.9286	15.7299	4.55936	30.3146	5.55421	30.923	7.93034	22.0048	18.4729	29.725	8.96579	38.2187	7.54973	49.1535	11.7243	20.146	20.1602	52.7081	9.27925	29.5958	8.57737	54.5726
10	1	151	73.6	64.2	32.3	28.2	38.7	28.5	31	19.9	104	83	112	101	-9.4	-13	-21	-11	16.2579	16.1292	33.7795	6.07106	18.0337	4.39968	36.5262	8.13281	10.5249	11.2453	27.9352	6.81392	20.8179	5.58949	30.7343	9.12275	15.8095	13.4595	55.9556	11.1848	34.1417	6.1416	55.9753	13.6725	15.6187	8.77845	43.3928	9.19953	30.6601	5.94713	45.5783
11	1	167	85.8	75.4	30.8	27	41.7	35.8	36	27.1	93	87	112	110	-10.4	-12	-6	-2	18.5925	12.1492	12.6406	4.17739	21.7984	4.79118	21.9636	6.76366	12.5466	15.3319	13.8474	3.68782	24.8624	5.89837	31.0944	7.03528	22.5265	15.6136	23.0083	4.07199	24.4277	6.44279	26.1905	8.15025	20.223	13.458	17.4109	3.9768	21.6305	5.53549	24.3303
12	1	164	85.5	77.3	31.8	28.7	39.6	33.9	34.9	27	94	85	112	117	-8.2	-10	-9	5	14.7391	12.2042	24.3233	5.21718	11.5382	4.11563	24.792	6.66328	12.7239	16.192	23.9359	5.56873	14.8928	3.98875	24.3458	7.04578	25.516	14.5311	37.5172	6.18875	19.1554	4.7718	38.0311	7.85024	24.7818	17.8506	28.0919	7.09591	17.0362	5.10203	38.5884
13	1	170	98.1	88.7	33.9	30.7	45.4	44.5	40	35.5	107	100	125	115	-9.4	-10	-7	-10	20.9349	20.3549	44.9836	8.2207	24.8985	6.46316	49.6795	11.0097	44.6532	25.8767	26.7517	6.88162	45.7203	11.6401	49.3435	12.8931	23.1084	13.938	60.3197	9.79226	19.2517	6.03818	75.5923	12.4306	27.5103	13.3199	38.7642	7.69074	26.9035	8.40899	44.9036
14	1	165	94.3	84.4	34.6	31	42.6	40.2	37.9	32	104	88	118	110	-9.9	-10	-16	-8	13.9168	5.39105	18.3458	4.14876	15.1487	4.16639	18.7004	5.75548	12.8209	8.28282	17.6315	3.22753	12.9611	3.4938	18.099	5.23892	22.781	6.63323	41.9262	7.75367	16.6132	5.63209	56.6485	9.24465	15.975	14.7111	26.7384	4.30093	26.246	4.60888	28.6511
15	1	150	96.2	87.3	42.8	38.8	40.2	38.7	42.1	36.8	116	110	127	118	-8.9	-9	-6	-9	15.6351	9.41239	21.4134	4.28049	11.059	5.68219	25.8304	5.51711	14.5845	11.0922	23.5421	6.79914	18.3096	4.76734	24.236	7.96099	23.1236	9.20783	37.179	9.09046	12.1891	5.03359	44.1697	10.2438	18.13	14.0561	57.2019	7.84381	21.3268	5.56045	60.61
16	1	163	79.3	71.9	30.1	27	39.3	31.1	35.6	25.6	91	85	109	104	-7.4	-9	-6	-5	13.8135	9.37251	17.7624	4.84133	16.5578	3.37764	21.8768	6.39008	14.1705	18.2483	23.7597	5.69081	28.7505	5.59427	34.7707	8.33278	25.0562	5.56478	26.5945	7.20156	15.975	4.24865	38.0573	8.615	20.2585	16.9911	35.7204	6.23592	35.9346	6.46535	52.0753
17	1	160	74.7	67.8	29.2	26.5	41.6	31.1	36.4	24.4	101	91	111	103	-6.9	-9	-10	-8	11.3399	6.11902	16.8621	4.47821	14.1079	4.51716	18.5943	6.1573	13.6369	11.4026	20.1733	4.59596	17.5444	4.1378	21.1873	6.56909	22.8712	9.13606	32.4462	7.61567	18.9834	4.87772	35.8348	9.59315	21.4172	22.2707	42.1883	7.97521	43.8506	10.3378	50.8542
18	1	164	90.6	82	33.7	30.5	41.5	37.6	34.5	28.7	94	90	116	107	-8.6	-9	-4	-9	9.3242	11.144	15.4219	3.40145	15.1882	4.4882	16.8946	5.60828	32.8104	25.2664	39.8415	5.813	26.7926	7.56472	40.8102	9.69893	27.3023	19.221	20.8586	5.51025	26.3339	5.42864	27.7844	8.45208	19.2789	23.5375	18.6366	5.21248	24.7955	8.0459	30.9131
19	1	170	88.5	81.5	30.6	28.3	45.8	49.5	38.7	31.7	95	91	117	112	-7	-8	-4	-5	20.7268	7.78632	27.9408	6.72118	17.0183	4.04426	30.8401	8.16734	19.0802	11.5582	34.1696	7.92574	19.252	4.51805	45.2375	9.5447	21.7109	7.49019	33.9933	9.15222	16.3808	4.42805	36.9678	10.3923	29.6372	10.2505	48.6748	11.3341	11.8471	4.1888	48.857
20	1	168	118.1	108.7	41.8	38.5	44.2	52.2	46.1	50.1	109	103	140	134	-9.4	-8	-6	-6	13.6491	10.3261	44.5241	7.46294	20.6462	3.65077	44.5334	8.86105	23.1972	13.5848	27.4242	6.43579	24.4859	5.35515	31.38	9.105	28.2737	13.0088	37.3534	9.21886	16.5507	5.16825	50.4905	11.0137	32.0715	7.68147	48.5354	11.8213	23.9471	4.99792	68.4271
21	1	170	91.3	83.6	31.6	28.9	42.7	39	37.1	31	96	88	119	113	-7.7	-8	-8	-6	15.8314	4.9513	32.6672	5.91954	11.1285	3.73756	32.8225	7.05181	13.6777	23.8505	26.2978	5.34458	19.4434	5.81267	27.1157	7.80058	20.4542	19.6861	65.7028	13.8122	35.2763	6.4042	67.9656	15.9953	27.9377	16.0596	61.0081	9.37836	37.6008	6.79064	63.7552
22	1	165	79.9	73.5	29.3	27	37.4	29.9	33.9	24.9	88	81	105	101	-6.4	-8	-7	-4	13.9456	11.9119	12.0594	3.64745	17.3823	5.25062	21.1677	5.69083	21.8266	11.4135	12.87	3.66603	10.8712	4.04768	18.294	5.34895	31.7231	14.169	24.048	6.18574	19.5019	5.57688	33.3625	8.90997	29.7479	11.2274	22.6601	3.61176	14.1667	3.22709	25.9813
23	1	161	81.7	75.5	31.5	29.1	38.6	31.5	37.3	28.2	96	87	114	108	-6.2	-8	-9	-6	10.9082	9.21616	16.9924	3.5767	13.56	4.21836	18.5457	5.55286	11.7764	16.2448	15.937	4.56913	18.1548	5.66518	36.1555	7.4786	18.0044	11.4847	30.444	4.52095	19.6427	4.65975	33.4074	6.80268	13.9586	12.5957	21.9484	5.04553	20.4516	5.423	29.806
24	1	152	85.5	79.7	37	34.5	46.5	39.8	43.3	34.5	111.5	104	122	118	-5.8	-7	-7.5	-4	15.2088	6.48449	41.2324	6.35794	17.5169	4.62712	41.2324	8.11249	32.9675	22.779	26.177	5.89027	46.6194	9.87822	56.9309	11.7196	25.3805	7.95879	49.1557	9.0791	17.7739	4.79217	49.8513	10.9928	23.909	15.3649	36.4202	7.15891	43.0778	8.96749	45.9368
25	1	161	83.1	77.6	32.1	29.9	40.7	33.8	36.4	28.3	93	92	118	113	-5.5	-7	-1	-5	26.6323	21.2115	33.9671	8.16089	24.5421	9.12379	34.106	11.8911	12.0308	13.9873	29.5954	6.772	22.2814	6.45312	31.238	10.2438	22.3934	16.7082	82.955	10.1964	30.0468	8.40994	84.7334	14.6744	24.8987	20.8009	50.4904	9.65171	50.2162	11.3989	60.218
26	1	156	111.1	103.5	45.7	42.5	47.9	53.2	44.5	46.1	126	118	134	130	-7.6	-7	-8	-4	20.9087	16.9946	27.9434	8.61037	32.4105	8.33307	42.7389	12.6744	21.4068	20.7894	39.6189	7.38636	37.9226	7.70135	40.9254	11.6554	31.4396	23.0493	57.5253	15.7409	42.1144	9.51125	114.297	18.7973	25.3062	26.2369	77.7134	15.5681	82.9952	13.4993	105.975
27	1	163	113	106.3	42.6	40	50	56.5	42.4	45.1	116	112	135	129	-6.7	-6	-4	-6	22.7934	16.4726	22.6382	5.4148	17.3485	4.64958	24.1544	7.63238	18.8837	15.6821	40.3484	5.83425	24.4885	5.91327	41.9724	9.03484	37.8346	13.077	46.3625	9.79806	28.3634	5.40135	48.7152	11.6686	43.6488	25.2378	36.8591	10.9642	44.1409	7.91414	51.0167
28	1	156	103.9	97.9	42.7	40.2	47.2	49	45	44.1	110	102	137	132	-6	-6	-8	-5	13.6395	7.18879	24.9432	5.22171	14.9482	4.14191	34.8989	6.74964	16.0979	14.356	25.6916	5.09743	18.0223	5.61353	29.3208	7.00579	24.6722	24.363	46.299	11.5855	23.2356	5.47909	59.9447	13.85	17.5886	13.1669	36.3075	9.46046	16.998	3.61104	45.2095
29	1	164	90.2	84.8	33.5	31.5	32.4	29.2	37.8	32	97	88	117	112	-5.4	-6	-9	-5	19.1199	12.6789	20.2032	4.76747	23.8432	4.98365	41.8172	6.5381	19.6684	16.4228	26.9228	6.44531	20.5966	6.63264	30.0454	9.64357	33.6943	11.6927	23.3294	6.68748	18.3846	5.06875	43.6797	9.00937	40.572	28.6858	38.5866	8.09345	44.4186	10.7562	51.6716
30	1	154	85	80.5	35.8	33.9	42.7	36.3	38.4	30.9	104	96	115	108	-4.5	-5	-8	-7	15.4285	7.21441	20.573	4.26485	12.3211	3.21251	22.6145	5.80593	16.7612	7.02555	23.5101	4.5962	9.19399	3.16104	23.5133	5.72522	12.6112	6.39067	27.2406	6.33827	15.2048	4.23672	28.7343	7.54045	17.577	9.22751	32.6869	6.27146	12.0972	5.08132	36.4838
31	1	163	121.6	115.1	45.8	45.3	48.6	59.1	45.3	52.2		118	141	134	-6.5	-5	-6	-7	21.769	14.4732	33.9743	7.58136	18.4117	4.90939	36.2994	9.66931	14.2028	10.6474	26.7214	5.31201	26.5979	5.1528	28.007	8.18788	28.7138	21.4366	110.661	17.9647	32.6565	7.57081	110.668	20.6282	22.4666	13.7086	48.7906	10.1242	22.3149	8.15852	52.5066
32	1	166	97.6	92.9	35.4	33.7	47.5	46.4	42.4	39.2	112	105	127	123	-4.7	-5	-7	-4	22.9265	16.3209	26.0391	7.02216	20.4955	5.33278	31.1273	9.56734	16.3515	12.8882	50.0635	9.22833	24.9715	8.37835	50.41	12.5115	27.9411	28.8216	88.6033	15.215	76.0898	12.7077	97.0939	21.7396	43.0597	14.318	68.2554	17.2965	35.0178	7.87843	102.859
33	2	168	53	53	18.7	18.7	15	7.9	15	7.9	66	66	89	89					15.7619	17.9643	36.9806	6.86079	50.6565	11.1854	52.548	13.0467	15.7619	17.9643	36.9806	6.86079	50.6565	11.1854	52.548	13.0467	25.5243	21.7325	69.4326	13.0555	59.6364	16.2427	82.1589	21.927	25.5243	21.7325	69.4326	13.0555	59.6364	16.2427	82.1589
34	2	170	67.8	67.8	23.5	23.5	27.5	18.7	27.5	18.7	75	75	96	96					19.9121	16.1466	23.6957	5.75461	46.9514	10.26	47.7641	10.8776	19.9121	16.1466	23.6957	5.75461	46.9514	10.26	47.7641	10.8776	21.1069	22.3849	58.2625	10.0357	40.9672	10.2573	69.6278	15.2265	21.1069	22.3849	58.2625	10.0357	40.9672	10.2573	69.6278
35	2	164	54.7	54.7	20.3	20.3	24.6	13.5	24.6	13.5	71	71	95	95					21.0864	14.2809	37.163	7.59863	31.7705	7.44259	48.011	11.335	21.0864	14.2809	37.163	7.59863	31.7705	7.44259	48.011	11.335	12.8454	18.6676	34.9094	8.47922	66.3154	10.9537	66.382	15.4395	12.8454	18.6676	34.9094	8.47922	66.3154	10.9537	66.382
36	2	165	62.1	62.1	22.8	22.8	33.3	20.7	33.3	20.7	79	79	102	102					13.6656	15.0973	31.1608	5.11611	36.5257	7.76333	36.9868	9.54379	13.6656	15.0973	31.1608	5.11611	36.5257	7.76333	36.9868	9.54379	14.2946	19.4038	34.5503	9.38335	64.4623	10.9265	66.5229	15.5094	14.2946	19.4038	34.5503	9.38335	64.4623	10.9265	66.5229
37	2	156	51.4	51.4	21.1	21.1	22.5	11.6	22.5	11.6	74	74	90	90					21.1417	19.0589	24.7198	6.40618	41.3997	10.5831	41.4054	12.8839	21.1417	19.0589	24.7198	6.40618	41.3997	10.5831	41.4054	12.8839	27.5737	17.1424	89.8539	12.8342	36.8566	9.52109	90.0093	16.778	27.5737	17.1424	89.8539	12.8342	36.8566	9.52109	90.0093
38	2	165	63.4	63.4	23.3	23.3	33.5	21.2	33.5	21.2	80	80	97	97					21.2032	15.8211	24.7094	5.32117	26.4081	7.45794	34.9452	9.3188	21.2032	15.8211	24.7094	5.32117	26.4081	7.45794	34.9452	9.3188	19.6662	18.6702	44.8776	8.31151	36.4933	8.82345	46.6046	12.7095	19.6662	18.6702	44.8776	8.31151	36.4933	8.82345	46.6046
39	2	165	54.7	54.7	20.1	20.1	25.6	14	25.6	14	79	79	95	95					10.3978	13.2015	23.2445	5.57925	38.5685	9.06737	39.0021	9.95648	10.3978	13.2015	23.2445	5.57925	38.5685	9.06737	39.0021	9.95648	12.573	16.092	32.0994	6.63429	41.0587	9.72181	43.4086	11.7166	12.573	16.092	32.0994	6.63429	41.0587	9.72181	43.4086
40	2	170	60.4	60.4	20.9	20.9	22.1	13.4	22.1	13.4	70	70	92	92					18.9945	18.0759	27.9474	5.5444	31.8682	7.08945	37.8505	9.8807	18.9945	18.0759	27.9474	5.5444	31.8682	7.08945	37.8505	9.8807	20.9588	19.3925	33.5233	7.45279	52.5474	8.95572	67.1591	12.4435	20.9588	19.3925	33.5233	7.45279	52.5474	8.95572	67.1591
41	2	168	56.2	56.2	19.9	19.9	20.3	11.4	20.3	11.4	68	68	94	94					15.4097	9.66759	31.9407	5.78339	24.7632	5.63541	40.7587	8.79719	15.4097	9.66759	31.9407	5.78339	24.7632	5.63541	40.7587	8.79719	21.1172	12.5281	32.6945	7.94454	31.5723	5.62608	40.2611	10.2578	21.1172	12.5281	32.6945	7.94454	31.5723	5.62608	40.2611
42	2	168	56	56	19.8	19.8	21	11.8	21	11.8	69	69	96	96					12.635	26.0792	19.289	5.61994	61.4214	11.0925	63.5127	12.6671	12.635	26.0792	19.289	5.61994	61.4214	11.0925	63.5127	12.6671	19.1068	26.8867	56.4581	9.29579	107.844	16.4976	107.956	20.289	19.1068	26.8867	56.4581	9.29579	107.844	16.4976	107.956
43	2	158	49.7	49.7	19.9	19.9	24.6	12.2	24.6	12.2	68	68	89	89					18.5979	20.3153	43.1878	10.5906	79.142	13.7874	80.9225	18.535	18.5979	20.3153	43.1878	10.5906	79.142	13.7874	80.9225	18.535	22.5659	27.3987	49.8536	11.0171	99.7459	12.7247	100.753	18.3779	22.5659	27.3987	49.8536	11.0171	99.7459	12.7247	100.753
44	2	173	67.3	67.3	22.5	22.5	22.7	15.3	22.7	15.3	69	69	89	89					21.5739	16.3654	24.199	6.52364	28.5391	6.44654	35.3371	9.81165	21.5739	16.3654	24.199	6.52364	28.5391	6.44654	35.3371	9.81165	38.5066	25.0542	38.2876	8.00838	43.5753	12.7531	58.8317	14.9554	38.5066	25.0542	38.2876	8.00838	43.5753	12.7531	58.8317
45	2	168	64.7	64.7	22.9	22.9	32.9	21.3	32.9	21.3	79	79	102	102					11.6241	10.9283	16.7531	3.93588	22.5538	5.18322	24.9704	6.74941	11.6241	10.9283	16.7531	3.93588	22.5538	5.18322	24.9704	6.74941	17.9453	25.7378	40.3599	8.47363	34.6667	7.3122	48.4119	12.4061	17.9453	25.7378	40.3599	8.47363	34.6667	7.3122	48.4119
46	2	160	60.3	60.3	23.6	23.6	27.2	16.4	27.2	16.4	76	76	97	97					15.6945	18.615	30.7464	6.56032	23.294	6.76935	32.5845	10.2249	15.6945	18.615	30.7464	6.56032	23.294	6.76935	32.5845	10.2249	20.0549	17.2399	47.4195	10.12	52.874	10.5987	80.4357	15.5918	20.0549	17.2399	47.4195	10.12	52.874	10.5987	80.4357
47	2	167	59	59	21.2	21.2	21.5	12.7	21.5	12.7	70	70	92	92					14.1033	10.6426	23.8194	4.28293	22.2456	4.38712	24.1715	6.51383	14.1033	10.6426	23.8194	4.28293	22.2456	4.38712	24.1715	6.51383	14.4603	10.1052	48.7768	5.72821	14.7845	4.42632	49.0798	7.50176	14.4603	10.1052	48.7768	5.72821	14.7845	4.42632	49.0798
48	2	165	62.4	62.4	22.9	22.9	27.3	17	27.3	17	74	74	99	99					31.5542	19.8546	41.7128	8.26856	33.0122	7.10909	54.0195	11.7803	31.5542	19.8546	41.7128	8.26856	33.0122	7.10909	54.0195	11.7803	31.0675	32.865	60.1881	11.6671	95.3721	11.9663	97.4259	18.0744	31.0675	32.865	60.1881	11.6671	95.3721	11.9663	97.4259
49	2	170	59.7	59.7	20.7	20.7	26	15.5	26	15.5	68	68	94	94					17.012	25.0019	24.2531	6.49068	44.5806	8.72822	53.2513	11.5705	17.012	25.0019	24.2531	6.49068	44.5806	8.72822	53.2513	11.5705	24.5527	28.1622	31.4399	8.2394	57.3635	13.1415	74.7925	16.9204	24.5527	28.1622	31.4399	8.2394	57.3635	13.1415	74.7925
50	2	155	52.6	52.6	21.9	21.9	20.5	10.8	20.5	10.8	76	76	90	90					14.3794	8.57642	24.7135	4.30174	14.7361	4.42521	25.8622	6.63343	14.3794	8.57642	24.7135	4.30174	14.7361	4.42521	25.8622	6.63343	8.38604	10.0047	20.5081	5.29446	29.1868	5.22784	29.5085	7.44864	8.38604	10.0047	20.5081	5.29446	29.1868	5.22784	29.5085
51	2	173	58.3	58.3	19.5	19.5	22.7	13.2	22.7	13.2	69	69	92	92					12.2049	17.669	31.7303	7.16668	31.3937	7.97274	43.0611	11.6518	12.2049	17.669	31.7303	7.16668	31.3937	7.97274	43.0611	11.6518	15.6952	27.7054	25.1619	5.50841	44.2115	11.8384	76.7703	12.2021	15.6952	27.7054	25.1619	5.50841	44.2115	11.8384	76.7703
52	2	157	53.4	53.4	21.7	21.7	21.1	11.3	21.1	11.3	69	69	90	90					7.07232	8.92104	13.0676	3.59225	19.0809	4.79125	20.706	5.61005	7.07232	8.92104	13.0676	3.59225	19.0809	4.79125	20.706	5.61005	11.4216	13.9016	26.1875	4.72568	18.3015	5.33327	28.1834	6.82352	11.4216	13.9016	26.1875	4.72568	18.3015	5.33327	28.1834
53	2	164	61.7	61.7	22.9	22.9	32.4	20	32.4	20	75	75	97	97					14.9297	15.5994	24.7963	4.75096	19.253	5.10697	39.1743	7.24425	14.9297	15.5994	24.7963	4.75096	19.253	5.10697	39.1743	7.24425	13.7083	7.71543	39.0713	6.6997	18.1723	4.32001	39.6129	8.47274	13.7083	7.71543	39.0713	6.6997	18.1723	4.32001	39.6129
54	2	158	54.4	54.4	21.8	21.8	29.2	15.9	29.2	15.9	75	75	93	93					16.8758	12.9881	28.5587	4.82353	23.7381	5.77348	30.4934	7.61524	16.8758	12.9881	28.5587	4.82353	23.7381	5.77348	30.4934	7.61524	23.6353	18.3566	32.6508	6.92354	25.8713	7.21203	57.8773	10.1339	23.6353	18.3566	32.6508	6.92354	25.8713	7.21203	57.8773
55	2	161	59.3	59.3	22.9	22.9	31.8	18.9	31.8	18.9	80	80	103	103					17.0305	17.7787	28.2145	7.55132	40.172	9.99028	43.268	13.0556	17.0305	17.7787	28.2145	7.55132	40.172	9.99028	43.268	13.0556	22.7085	20.6149	63.9362	11.913	48.5418	11.8519	64.0137	18.3972	22.7085	20.6149	63.9362	11.913	48.5418	11.8519	64.0137
56	2	164	51.4	51.4	19.1	19.1	20.9	10.7	20.9	10.7	67	67	87	87					18.4613	13.5068	38.583	6.00448	28.5144	6.89952	40.7126	9.66244	18.4613	13.5068	38.583	6.00448	28.5144	6.89952	40.7126	9.66244	27.987	13.9191	37.7979	7.23607	23.4346	6.59459	46.6612	10.129	27.987	13.9191	37.7979	7.23607	23.4346	6.59459	46.6612
57	2	158	51.3	51.3	20.5	20.5	25.2	12.9	25.2	12.9	71	71	88	88					20.9891	24.8233	26.0338	5.0937	20.5035	6.15298	29.9919	8.33227	20.9891	24.8233	26.0338	5.0937	20.5035	6.15298	29.9919	8.33227	21.5351	11.3607	32.9891	5.77846	17.2036	4.83872	33.0041	8.04752	21.5351	11.3607	32.9891	5.77846	17.2036	4.83872	33.0041
58	2	166	63.9	63.9	23.2	23.2	31.9	20.4	31.9	20.4	82	82	102	102					33.622	4.94139	33.6667	7.5221	20.418	4.85697	34.7582	9.51157	33.622	4.94139	33.6667	7.5221	20.418	4.85697	34.7582	9.51157	32.8076	8.12119	48.4505	8.22698	17.2063	4.60148	48.4615	10.0536	32.8076	8.12119	48.4505	8.22698	17.2063	4.60148	48.4615
[truncated: 1 more columns]

## Sheet: Parameters
1P Range_AP	1PORange_AP	2PRange_AP	2PORange_AP	Range in AP direction
1P Range_ML	1PORange_ML	2PRange_ML	2PORange_ML	Range in ML direction
1PV_maxAP	1POV_maxAP	2PV_maxAP	2POV_maxAP	maximum velocity in AP direction
1PV_avg*AP	1POV_avg*AP	2PV_avg*AP	2POV_avg*AP	average velocity in AP direction
1PV_maxML	1POV_maxML	2PV_maxML	2POV_maxML	maximum velocity in ML direction
1PV_avg*ML	1POV_avg*ML	2PV_avg*ML	2POV_avg*ML	average velocity in ML direction
1PV_max	1POV_max	2PV_max	2POV_max	Total maximum velocity
1PV_avg	1POV_avg	2PV_avg	2POV_avg	Total average velocity
1P- before treatment eyes open	1P- before treatment eyes closed	2P- after treatment eyes open	2P- after treatment eyes closed
